# Supplementary material for: Pre-operative clonal hematopoiesis is related to adverse outcome in lung cancer after adjuvant therapy
Source: Genome Med. 2023 Dec 12;15:111. doi: 10.1186/s13073-023-01266-4 (PMC10714617; doi:10.1186/s13073-023-01266-4)
Supplement: Supplementary file 2 — Additional file 2. [file 13073_2023_1266_MOESM2_ESM.xlsx]

## Sheet: ClinicalInfo+Variants
EGFR	Age	Sex	FEV1	DLCO	comorbidity	smoking	histology	size	pstage	adjuvant	ctx	death	deathduration	Variants
0	72	M	89	94	1	0	sqcc	25	IIIA	CRTx	1	0	71	DNMT3A(-_SPLICE_SITE_ACCEPTOR-VAF=2.9)
1	56	F	89	85	0	0	adeno	40	IIIA	CRTx	1	1	38
0	55	M	81	65	1	1	adeno	25	IIB	CTx	1	1	57
0	53	F	71	84	1	1	sqcc	52	IIIA	CRTx	1	0	82
2	47	M	90	85	0	1	adeno	38	IIIA	CTx	1	1	17
0	63	M	73	79	0	1	adeno	47	IIIA	CRTx	1	0	85	DNMT3A(p.Pro777Arg_NON_SYNONYMOUS_CODING-VAF=2.9)
0	59	M	105	95	0	1	adeno	23	IIB	CTx	1	0	71	TNFAIP3(p.255His_256Phefs_FRAME_SHIFT-VAF=2.6)
0	65	M	84	111	1	1	adeno	38	IIIA	CTx	1	0	85	KMT2D(p.Arg84Cys_NON_SYNONYMOUS_CODING-VAF=1.7)
1	51	M	78	90	1	1	adeno	45	IIIB	CRTx	1	0	85	DNMT3A(p.Asp686Val_NON_SYNONYMOUS_CODING-VAF=20.3);ATM(p.Leu1046His_NON_SYNONYMOUS_CODING-VAF=23.2)
2	68	F	55	75	2	0	adeno	60	IIIB	CRTx	1	1	6
1	69	M	79	103	1	1	adeno	35	IIIA	CRTx	1	1	26
2	58	M	66	66	0	1	adeno	60	IIIA	CTx	1	1	13
2	59	F	70	61	2	0	adeno	90	IIIB	CTx	1	1	12
0	62	M	76	58	0	1	adeno	55	IIIB	CTx	1	1	6	DNMT3A(-_SPLICE_SITE_DONOR-VAF=25.1)
2	52	F	93	86	0	0	adeno	33	IIIA	CRTx	1	1	23
0	55	F	95	79	0	0	adeno	45	IIB	CTx	1	0	83
1	58	F	109	88	0	0	adeno	22	IIIB	CTx	1	1	73
1	60	M	87	105	2	1	adeno	52	IIIB	CRTx	1	1	19
1	66	F	95	93	0	0	adeno	20	IIIA	CRTx	1	1	81	NOTCH2(p.Ala3Thr_NON_SYNONYMOUS_CODING-VAF=25.3)
2	64	M	83	89	2	1	adeno	19	IIIA	CRTx	1	0	75	BCL11B(p.Ser277Tyr_NON_SYNONYMOUS_CODING-VAF=3.3);ASXL1(p.952Leu_956Thrfs_FRAME_SHIFT-VAF=1.9)
0	65	M	90	106	0	1	adeno	26	IIIA	CRTx	1	0	81	TET2(p.926Val_927Phefs_FRAME_SHIFT-VAF=2.5);TET2(p.1095Thr_1096Alafs_FRAME_SHIFT-VAF=1.6)
0	75	M	80	63	0	1	sqcc	27	IIIA	CRTx	1	1	33	TET2(p.1339Leu_1340Alafs_FRAME_SHIFT-VAF=2.6)
2	55	F	102	91	0	0	adeno	30	IIB	CTx	1	0	82	DNMT3A(-_SPLICE_SITE_ACCEPTOR-VAF=13)
2	49	F	93	81	1	0	adeno	55	IIIA	CTx	1	1	19
0	62	M	95	51	1	0	sqcc	50	IIIA	CTx	1	0	82
0	68	M	105	35	2	1	sqcc	25	IIB	CTx	1	1	26	DNMT3A(p.Asn797Asp_NON_SYNONYMOUS_CODING-VAF=2)
1	61	M	66	86	1	1	adeno	44	IIIA	CRTx	1	1	30
1	68	M	90	100	2	0	adeno	58	IIIA	CRTx	1	1	40	ASXL1(p.642Gly_643Glyfs_FRAME_SHIFT-VAF=3.3)
2	70	M	103	64	2	1	others	35	IIIA	CTx	1	1	21	CUX1(p.Trp12*_STOP_GAINED-VAF=3.2)
0	49	M	98	71	1	1	adeno	55	IIIB	CRTx	1	0	81
2	59	F	102	84	0	0	adeno	24	IIIA	CRTx	1	0	83
0	63	M	86	79	0	1	adeno	35	IIB	CTx	1	0	83	CBL(p.Val431Ala_NON_SYNONYMOUS_CODING-VAF=1.6)
0	64	M	85	85	0	1	sqcc	58	IIIA	CTx	1	0	76	TET2(p.1418Pro_1420Tyrfs_FRAME_SHIFT-VAF=3.2)
0	49	F	110	97	0	0	adeno	26	IIIA	CRTx	1	0	81
2	48	F	91	75	0	0	adeno	43	IIIA	CRTx	1	1	56
2	55	M	88	70	1	1	sqcc	43	IIB	CRTx	1	0	82
1	64	F	93	91	2	0	adeno	48	IIIA	CTx	1	1	45
0	57	M	71	61	0	1	sqcc	45	IIB	CTx	1	0	72
0	64	M	62	77	0	1	sqcc	36	IIB	CTx	1	0	81
1	56	M	98	84	1	1	adeno	27	IIB	CRTx	1	0	81
1	57	M	80	68	2	1	adeno	60	IIIA	CRTx	1	1	76	DNMT3A(p.Arg736His_NON_SYNONYMOUS_CODING-VAF=12.9)
2	62	M	76	77	0	1	adeno	52	IIIB	CTx	1	1	19
0	75	M	96	85	2	1	sqcc	41	IIIA	CRTx	1	1	22	MPL(p.Trp515Leu_NON_SYNONYMOUS_CODING-VAF=3.1);RAD21(p.Val49Met_NON_SYNONYMOUS_CODING-VAF=2.6)
0	70	M	58	58	1	1	adeno	22	IIIA	CRTx	1	0	65
1	53	M	90	81	0	1	adeno	42	IIIA	CTx	1	0	27
1	66	F	84	84	2	0	adeno	35	IIIA	CRTx	1	1	61
0	53	M	88	87	0	1	adeno	26	IIIA	CRTx	1	0	72
0	58	M	66	67	0	1	sqcc	48	IIB	CTx	1	0	78
2	46	M	96	68	0	1	adeno	41	IIIA	CRTx	1	0	71
0	62	M	73	99	1	1	others	50	IIB	CTx	1	1	21	DNMT3A(p.568Pro_569Glyfs_FRAME_SHIFT-VAF=3)
0	63	M	86	72	0	1	sqcc	80	IIIA	CTx	1	0	31
2	50	M	82	85	2	1	adeno	35	IIB	CRTx	1	1	44
1	40	F	89	68	0	0	adeno	32	IIB	CTx	1	1	39
1	50	M	81	87	0	0	adeno	38	IIIA	CTx	1	1	59
0	66	M	73	94	2	1	adeno	25	IIIA	CTx	1	0	71
1	59	F	99	122	0	0	adeno	41	IIB	CRTx	1	1	72
0	57	M	77	73	2	1	sqcc	27	IIIA	CTx	1	0	72
2	60	M	79	84	0	1	adeno	32	IIIA	CRTx	1	1	29	PHIP(p.583Leu_585Profs_FRAME_SHIFT-VAF=1.9)
1	71	F	78	90	1	0	adeno	51	IIIB	CTx	1	0	78
0	68	M	95	83	2	1	sqcc	44	IIIA	CRTx	1	1	15	DNMT3A(p.459Ser_460Thrfs_FRAME_SHIFT-VAF=8.5)
0	64	M	83	88	1	0	adeno	45	IIB	CTx	1	0	63
0	73	F	76	96	2	0	adeno	52	IIIA	CTx	1	0	61
1	48	F	99	89	0	0	adeno	30	IIB	CTx	1	1	60
0	69	M	90	116	1	1	others	101	IIIA	CTx	1	0	72	ASXL1(p.Trp960*_STOP_GAINED-VAF=1.6)
0	65	M	76	69	1	1	sqcc	40	IIB	CRTx	1	0	76
0	66	M	89	128	2	1	sqcc	57	IIIB	CRTx	1	0	70
0	62	M	77	90	2	1	sqcc	26	IIIA	CRTx	1	1	69	TET2(p.Gln1526*_STOP_GAINED-VAF=4.6)
2	77	M	84	87	2	1	others	95	IIIB	CTx	1	1	18
0	51	M	75	92	0	1	sqcc	45	IIIA	CRTx	1	0	71
0	54	M	75	72	0	1	sqcc	46	IIIA	CTx	1	0	77
1	47	M	89	95	0	1	adeno	18	IIB	CTx	1	1	54
2	57	F	92	101	1	0	adeno	95	IIIB	CRTx	1	1	10
1	68	M	64	88	0	1	adeno	35	IIIA	CTx	1	1	50
0	68	M	61	77	0	1	sqcc	60	IIIB	CRTx	1	1	29	ASXL1(p.590Tyr_591GlninsTer???_STOP_GAINED-VAF=2.2)
2	52	F	96	78	1	0	adeno	27	IIIA	CTx	1	0	72
0	62	M	89	82	1	1	adeno	19	IIB	CTx	1	1	67
0	54	F	96	104	0	0	adeno	55	IIIB	CRTx	1	0	65
0	63	F	115	84	0	0	adeno	31	IIIA	CRTx	1	1	52
1	78	M	96	87	0	0	others	60	IIIB	CTx	1	0	75
1	72	F	77	82	1	0	adeno	57	IIIB	CTx	1	0	76
0	64	M	100	94	0	1	sqcc	25	IIB	CTx	1	0	72
0	61	M	100	115	0	1	adeno	45	IIIA	CTx	1	0	59
2	58	M	46	40	2	1	sqcc	65	IIIB	CRTx	1	1	17
0	67	M	85	105	0	1	sqcc	54	IIIA	CTx	1	1	31
1	60	M	90	75	0	1	adeno	25	IIIB	CTx	1	1	71	TET1(p.Lys1269Asn_NON_SYNONYMOUS_CODING-VAF=24.4);PPM1D(p.Arg357His_NON_SYNONYMOUS_CODING-VAF=24.1)
1	56	M	107	112	0	1	adeno	17	IIIA	CRTx	1	1	41	DNMT3A(p.351Ser_352Alafs_FRAME_SHIFT-VAF=4.5)
1	54	F	99	80	0	0	adeno	33	IIB	CRTx	1	1	74
2	42	M	86	103	0	1	adeno	25	IIIA	CTx	1	1	30	DNMT3A(p.600Trp_601Profs_FRAME_SHIFT-VAF=8.9);DNMT3A(p.Gly543Cys_NON_SYNONYMOUS_CODING-VAF=18);ETV6(p.Gly91Ser_NON_SYNONYMOUS_CODING-VAF=19.3)
0	70	M	90	80	2	1	sqcc	45	IIIA	CRTx	1	1	11
0	71	M	80	80	0	1	sqcc	35	IIB	CRTx	1	0	66
1	49	F	90	83	0	0	adeno	21	IIB	CRTx	1	0	61
0	72	M	95	103	1	1	others	38	IIB	CRTx	1	0	73
1	78	F	93	85	2	0	adeno	17	IIIA	CRTx	1	1	66
0	72	M	66	81	0	1	sqcc	75	IIIA	CTx	1	1	7	NOTCH1(p.Thr2483Met_NON_SYNONYMOUS_CODING-VAF=4.2)
2	55	M	73	103	1	1	adeno	42	IIB	CRTx	1	0	71
1	55	F	115	123	1	0	adeno	23	IIIA	CRTx	1	1	32
1	72	F	101	92	0	0	adeno	20	IIB	CTx	1	1	37	DNMT3A(p.Arg635Gly_NON_SYNONYMOUS_CODING-VAF=9.6)
1	66	M	85	96	0	0	adeno	51	IIIA	CRTx	1	1	55	MAP3K1(p.Leu841Pro_NON_SYNONYMOUS_CODING-VAF=4.4)
2	67	F	86	85	0	0	adeno	35	IIIA	CRTx	1	0	71
0	55	M	85	82	0	1	adeno	45	IIB	CRTx	1	0	62
2	58	M	80	79	2	1	adeno	41	IIB	CRTx	1	1	59
0	61	M	89	93	0	1	sqcc	36	IIB	CTx	1	0	59
1	63	M	83	55	2	1	adeno	38	IIIB	CRTx	1	1	15	TET2(p.251Ile_252Asnfs_FRAME_SHIFT-VAF=5.2)
0	68	F	121	116	0	0	adeno	27	IIB	CRTx	1	0	71
2	48	M	103	77	1	1	adeno	16	IIIA	CRTx	1	1	12
1	52	F	79	79	1	0	adeno	35	IIIA	CTx	1	1	21
0	50	F	88	81	0	0	adeno	33	IIIA	CTx	1	0	59
0	62	M	91	82	1	1	adeno	34	IIB	CTx	1	0	60
0	63	M	61	80	2	1	sqcc	22	IIB	CTx	1	0	58
1	58	F	104	99	0	0	adeno	25	IIB	CTx	1	1	62
0	63	M	92	118	0	1	sqcc	19	IIB	CTx	1	0	59
0	70	F	91	78	1	1	adeno	43	IIIB	CRTx	1	1	16
0	53	M	92	87	1	1	adeno	25	IIIA	CRTx	1	0	59
0	64	F	98	108	0	0	adeno	33	IIIA	CRTx	1	0	71
0	64	M	89	101	1	0	others	39	IIB	CTx	1	0	59
1	55	F	88	79	0	0	adeno	23	IIIA	CRTx	1	1	31
1	58	F	83	83	1	0	adeno	32	IIB	CTx	1	0	62
1	51	F	105	89	0	0	adeno	19	IIIB	CRTx	1	0	64
0	69	M	48	73	2	1	sqcc	26	IIIA	CTx	1	1	19	DNMT3A(p.708Pro_709Cysfs_FRAME_SHIFT-VAF=1.7)
1	51	F	82	73	0	0	adeno	47	IIIA	CTx	1	1	11
2	44	M	107	80	1	0	adeno	29	IIB	CTx	1	0	69
0	72	M	86	67	0	1	others	52	IIIA	CTx	1	0	61	ASXL1(p.Arg404*_STOP_GAINED-VAF=30)
2	66	M	91	94	1	1	adeno	72	IIIB	CTx	1	0	18
1	43	F	93	83	0	0	adeno	28	IIIA	CTx	1	1	46
0	73	M	105	122	1	0	adeno	31	IIIA	CTx	1	0	66
2	63	F	77	71	0	0	adeno	45	IIIA	CTx	1	0	70
0	50	M	96	106	0	1	sqcc	21	IIB	CTx	1	0	59
2	56	M	76	73	0	1	adeno	41	IIIA	CRTx	1	1	15
0	63	F	82	87	0	0	adeno	15	IIB	CTx	1	0	67
1	65	F	117	86	0	0	adeno	24	IIIA	CTx	1	0	58
0	53	M	87	79	0	1	sqcc	32	IIIA	CRTx	1	0	59
0	61	F	81	80	0	1	adeno	17	IIIA	CTx	1	0	59
2	69	M	85	100	1	1	adeno	65	IIIB	CRTx	1	1	12	PPM1D(p.447Asn_448Phefs_FRAME_SHIFT-VAF=3.4)
0	71	M	72	71	0	1	sqcc	23	IIIA	CRTx	1	1	33
1	53	F	115	96	0	0	adeno	48	IIB	CTx	1	1	64
1	44	M	112	107	0	1	adeno	31	IIIA	CRTx	1	1	48
0	56	M	96	105	1	1	others	19	IIB	CTx	1	0	59
2	59	F	106	74	0	0	adeno	35	IIB	CTx	1	0	59
0	56	F	108	105	0	0	adeno	33	IIB	CTx	1	0	58
2	56	F	93	80	0	0	adeno	21	IIIB	CTx	1	1	68
2	43	M	97	83	0	0	adeno	43	IIIA	CRTx	1	0	64
2	57	M	90	94	0	1	adeno	64	IIIA	CRTx	1	0	65
2	69	F	97	87	1	0	adeno	36	IIIA	CRTx	1	1	14
0	43	M	71	70	0	1	sqcc	67	IIIA	CTx	1	0	61
2	58	M	69	89	0	1	sqcc	38	IIIB	CTx	1	0	59
0	67	M	93	57	0	1	sqcc	22	IIB	CTx	1	1	45	DNMT3A(p.His694Tyr_NON_SYNONYMOUS_CODING-VAF=4.4)
2	42	M	90	66	1	1	adeno	31	IIIA	CRTx	1	1	28	PPM1D(p.420Ser_421Leufs_FRAME_SHIFT-VAF=5.1);PPM1D(p.479Lys_480Alafs_FRAME_SHIFT-VAF=6.6)
0	57	M	72	67	1	1	sqcc	38	IIB	CTx	1	0	63
1	60	F	100	98	0	0	adeno	24	IIIA	CRTx	1	1	21
2	68	M	63	53	2	1	adeno	78	IIIB	CRTx	1	1	7
2	54	F	109	103	0	0	adeno	25	IIB	CRTx	1	1	61	ATM(p.Asp2725Glu_NON_SYNONYMOUS_CODING-VAF=7.3);ASXL1(p.642Gly_643Glyfs_FRAME_SHIFT-VAF=8)
2	74	M	96	83	1	1	others	60	IIIB	CTx	1	1	13
2	61	M	73	68	0	1	adeno	41	IIIA	CTx	1	1	47
1	56	F	114	78	1	0	adeno	27	IIIA	CTx	1	1	49
2	43	M	72	64	0	1	others	55	IIIA	CRTx	1	1	8
0	63	M	72	65	2	1	sqcc	78	IIIB	CTx	1	0	62
2	68	M	94	116	2	1	others	68	IIIA	CRTx	1	1	52
2	59	F	112	76	0	0	adeno	28	IIIA	CTx	1	1	49
0	58	M	57	64	0	1	sqcc	75	IIIA	CRTx	1	1	25
0	73	M	85	62	1	0	sqcc	33	IIB	CRTx	1	0	60	ASXL1(p.1182Glu_1183Thrfs_FRAME_SHIFT-VAF=1.5)
2	53	M	70	78	1	1	adeno	18	IIIA	CTx	1	1	24
0	63	M	96	90	1	1	sqcc	63	IIIA	CRTx	1	1	30
2	42	F	113	113	1	0	adeno	24	IIIA	CTx	1	0	33
0	66	M	85	72	2	1	sqcc	35	IIB	CRTx	1	0	60
2	56	F	109	81	1	0	adeno	28	IIB	CRTx	1	1	7	PPM1D(p.470Pro_471Glufs_FRAME_SHIFT-VAF=6.9)
2	62	M	50	73	0	1	adeno	31	IIB	CRTx	1	0	62
0	64	M	74	71	0	1	sqcc	38	IIB	CTx	1	0	58
0	54	M	59	82	0	1	sqcc	58	IIIA	CTx	1	1	18	DNMT3A(p.416Ser_421Leufs_FRAME_SHIFT-VAF=2)
1	68	M	90	85	2	1	sqcc	70	IIIB	CTx	1	1	32
1	51	F	84	98	1	0	adeno	23	IIIA	CTx	1	0	60
2	52	M	81	69	0	1	others	97	IIIA	CRTx	1	1	11	JAK2(p.Val617Phe_NON_SYNONYMOUS_CODING-VAF=3.1)
0	65	M	68	74	0	0	sqcc	24	IIB	CTx	1	1	51
2	67	M	84	84	1	1	adeno	76	IIIA	CTx	1	0	58	ASXL1(p.987Asp_994Hisfs_FRAME_SHIFT-VAF=9.6)
0	67	M	96	69	0	1	sqcc	42	IIIA	CRTx	1	0	58	TET2(p.1587Ile_1590Serfs_FRAME_SHIFT-VAF=1.5)
1	60	F	85	81	1	0	adeno	53	IIIB	CRTx	1	0	59
0	66	M	97	68	1	1	sqcc	48	IIIA	CRTx	1	0	59	DNMT3A(p.Arg882Cys_NON_SYNONYMOUS_CODING-VAF=2.3)
1	53	F	98	69	1	0	adeno	39	IIB	CTx	1	0	59
0	63	M	111	96	1	1	sqcc	35	IIB	CTx	1	0	57
0	54	M	83	62	0	1	others	94	IIIA	CTx	1	1	19
2	60	M	88	83	0	1	adeno	34	IIB	CRTx	1	0	55
1	49	F	76	74	0	0	adeno	26	IIIA	CTx	1	1	60
0	69	M	71	54	0	1	sqcc	38	IIIA	CRTx	1	0	59	TNFAIP3(p.Arg183*_STOP_GAINED-VAF=3.1);CARD11(p.Ser448Gly_NON_SYNONYMOUS_CODING-VAF=5)
1	55	F	107	88	0	0	adeno	30	IIIB	CRTx	1	0	59
0	72	M	52	58	1	1	sqcc	75	IIIB	CTx	1	0	55	DNMT3A(p.410Leu_414Glnfs_FRAME_SHIFT-VAF=2)
0	65	M	65	81	0	1	sqcc	38	IIIA	CRTx	1	1	11
1	51	F	70	73	1	0	adeno	35	IIIA	CRTx	1	1	38
2	60	F	96	83	0	0	adeno	38	IIIA	CRTx	1	1	37
2	60	M	82	69	0	1	sqcc	74	IIIA	CRTx	1	1	28
0	75	M	103	95	1	1	adeno	48	IIIA	CRTx	1	0	58	SF3B1(p.Ile1116Thr_NON_SYNONYMOUS_CODING-VAF=3.3)
2	66	M	72	43	0	1	adeno	30	IIIB	CTx	1	1	23	TP53(p.Arg273His_NON_SYNONYMOUS_CODING-VAF=1.8)
0	60	M	80	77	2	0	adeno	12	IIIA	CRTx	1	0	55
2	66	M	101	105	2	1	adeno	44	IIIA	CRTx	1	1	18
0	67	M	74	75	2	1	sqcc	51	IIIA	CTx	1	0	55
2	60	M	81	76	0	1	adeno	63	IIIB	CTx	1	0	56
1	63	F	81	77	0	0	adeno	38	IIB	CRTx	1	0	54
1	54	F	103	83	1	0	adeno	23	IIB	CTx	1	0	45	TET2(p.Arg1307Gly_NON_SYNONYMOUS_CODING-VAF=2.8)
0	71	M	85	100	1	1	sqcc	49	IIB	CTx	1	1	21	ASXL1(p.1276Pro_1277Asnfs_FRAME_SHIFT-VAF=2.3)
0	58	M	63	75	1	1	sqcc	52	IIIA	CTx	1	0	36
1	66	F	105	89	0	0	adeno	58	IIIB	CTx	1	1	21
0	51	M	68	87	0	1	sqcc	24	IIB	CTx	1	0	54
2	53	M	88	96	0	0	adeno	37	IIB	CTx	1	0	48
1	44	F	85	66	0	0	adeno	24	IIIB	CRTx	1	0	24
2	56	M	58	77	1	1	adeno	17	IIIA	CRTx	1	0	54
1	53	F	77	53	0	0	adeno	100	IIIB	CTx	1	1	29
2	68	M	74	78	0	1	adeno	74	IIIB	CTx	1	1	17	TET2(p.Tyr1294Cys_NON_SYNONYMOUS_CODING-VAF=20.3);ASXL1(p.629His_637Thrfs_FRAME_SHIFT-VAF=16.4)
2	68	F	95	92	1	0	adeno	23	IIIA	CRTx	1	0	51	DNMT3A(p.Trp297*_STOP_GAINED-VAF=1.6)
2	52	M	88	68	0	1	adeno	26	IIB	CRTx	1	0	24
1	72	F	87	64	0	0	adeno	26	IIIA	CRTx	1	1	48	ASXL1(p.804Pro_805Thrfs_FRAME_SHIFT-VAF=10.6);CHEK2(p.Val511Ile_NON_SYNONYMOUS_CODING-VAF=2.1)
1	73	F	108	68	1	0	adeno	47	IIIB	CTx	1	1	23
2	55	M	82	96	0	0	adeno	28	IIB	CTx	1	0	25
1	58	M	89	92	0	1	adeno	55	IIIB	CTx	1	0	55
2	68	M	96	86	0	1	sqcc	36	IIB	CTx	1	1	2
1	54	M	88	91	0	0	adeno	33	IIB	CTx	1	1	24
2	61	M	84	95	1	1	adeno	54	IIIB	CRTx	1	0	56
0	53	F	78	59	0	0	adeno	38	IIIA	CTx	1	0	51
0	60	M	86	74	1	1	sqcc	28	IIB	CRTx	1	0	15
1	58	M	88	98	0	1	adeno	54	IIIA	CTx	1	0	55
2	74	M	104	89	0	1	adeno	38	IIIA	CRTx	1	0	51
2	50	M	86	69	0	1	adeno	45	IIB	CTx	1	0	52
0	65	M	110	128	1	0	adeno	21	IIIA	CRTx	1	0	48	DNMT3A(p.Ile780Thr_NON_SYNONYMOUS_CODING-VAF=2.5)
1	63	F	84	68	2	0	adeno	32	IIIA	CTx	1	1	13
1	55	F	111	105	1	0	adeno	45	IIIA	CRTx	1	0	23
1	56	M	73	69	0	0	adeno	26	IIB	CRTx	1	1	19
0	71	M	53	53	2	1	sqcc	65	IIIA	CRTx	1	1	28
1	62	F	95	70	1	0	adeno	32	IIIA	CTx	1	1	21	DNMT3A(p.Arg882Cys_NON_SYNONYMOUS_CODING-VAF=3.4)
1	68	F	113	80	0	0	adeno	25	IIB	CTx	1	1	25	SETD2(p.Cys1678Tyr_NON_SYNONYMOUS_CODING-VAF=2)
2	49	F	98	89	0	1	adeno	29	IIB	CTx	1	1	29	DNMT3A(p.Trp305*_STOP_GAINED-VAF=1.7)
2	54	M	78	69	2	0	adeno	27	IIB	CRTx	1	0	25
0	47	M	80	82	0	1	sqcc	48	IIB	CTx	1	0	4
1	49	F	88	69	0	0	adeno	35	IIB	CTx	1	0	44
2	72	F	94	92	1	0	adeno	56	IIIA	CTx	1	1	42
2	59	M	74	85	1	1	adeno	68	IIIA	CTx	1	1	24
0	64	M	100	77	1	1	sqcc	45	IIIA	CRTx	1	0	47
0	65	F	91	86	0	0	adeno	45	IIIA	CTx	1	0	25
1	64	M	94	83	1	1	adeno	51	IIIA	CRTx	1	1	34	PPM1D(p.Arg552*_STOP_GAINED-VAF=13.9)
2	44	F	86	76	0	0	adeno	28	IIIA	CRTx	1	0	51
1	44	F	93	89	0	0	adeno	26	IIIA	CTx	1	0	47
1	75	M	123	114	1	1	adeno	40	IIIA	CTx	1	0	23
0	60	F	99	90	0	0	adeno	35	IIIA	CTx	1	0	23
0	58	F	90	91	0	1	others	45	IIIA	CTx	1	0	23
0	64	M	76	75	1	1	sqcc	77	IIIA	CTx	1	0	54
2	71	F	84	93	1	0	adeno	22	IIIA	CRTx	1	0	51
0	74	M	65	65	2	1	sqcc	33	IIIA	CRTx	1	1	8
2	78	M	89	80	0	1	sqcc	47	IIIA	CRTx	1	0	19
1	45	F	97	70	0	0	adeno	35	IIB	CTx	1	0	46
1	45	M	111	93	1	1	adeno	39	IIIA	CRTx	1	0	24
1	51	M	113	94	0	0	adeno	45	IIIA	CRTx	1	1	40
0	70	M	78	69	2	1	sqcc	43	IIIA	CTx	1	1	24	DNMT3A(p.858Leu_859Trpfs_FRAME_SHIFT-VAF=12.1);SF3B1(p.Lys666Asn_NON_SYNONYMOUS_CODING-VAF=4.1)
1	68	F	98	99	1	0	adeno	28	IIIA	CRTx	1	0	20	DNMT3A(p.Gly413Ser_NON_SYNONYMOUS_CODING-VAF=2)
2	58	M	54	86	2	1	sqcc	36	IIIA	CRTx	1	0	47
2	43	M	107	105	0	0	adeno	36	IIB	CTx	1	0	25	PPM1D(p.509Gln_510Lysfs_FRAME_SHIFT-VAF=3.5)
0	67	M	91	90	0	1	sqcc	33	IIB	CTx	1	0	47
0	67	M	53	88	1	1	adeno	43	IIB	CTx	1	0	43	NRAS(p.Tyr64Asp_NON_SYNONYMOUS_CODING-VAF=1.7);ASXL1(p.728Ser_729Cysfs_FRAME_SHIFT-VAF=5.8)
2	69	M	57	51	2	1	sqcc	56	IIIB	CTx	1	1	11
0	68	M	89	81	0	1	sqcc	59	IIIB	CTx	1	1	18	DNMT3A(-_SPLICE_SITE_ACCEPTOR-VAF=6.4);CARD11(p.Arg888His_NON_SYNONYMOUS_CODING-VAF=4.8);PPM1D(p.533Phe_534Lysfs_FRAME_SHIFT-VAF=2.9)
1	71	M	79	83	1	1	adeno	45	IIIB	CTx	1	1	8
1	56	M	89	117	2	1	adeno	43	IIB	CTx	1	0	21
2	67	M	106	90	2	1	others	47	IIIA	CRTx	1	1	17
0	73	M	98	88	2	1	adeno	35	IIB	CTx	1	1	43	TNFAIP3(p.575Pro_581Alafs_FRAME_SHIFT-VAF=6.3)
2	60	F	81	72	0	0	adeno	67	IIIB	CRTx	1	1	33
2	57	M	75	75	0	0	adeno	38	IIIA	CRTx	1	0	47
1	59	F	104	94	0	0	adeno	24	IIIA	CTx	1	0	13
2	58	F	116	89	0	0	adeno	38	IIIA	CTx	1	1	20
0	73	M	73	47	2	1	sqcc	32	IIIA	CRTx	1	1	8
2	60	M	79	61	0	1	others	68	IIIA	CTx	1	1	14
0	43	M	96	85	0	1	adeno	25	IIB	CTx	1	0	18	PRPF40B(p.189Asp_190Aspfs_FRAME_SHIFT-VAF=18.3)
0	63	M	72	96	1	1	sqcc	38	IIB	CRTx	1	0	45
1	47	F	81	83	0	1	adeno	40	IIIA	CRTx	1	0	22
1	59	F	87	105	1	0	others	42	IIIA	CTx	1	1	10	DNMT3A(p.534Ser_535Tyrfs_FRAME_SHIFT-VAF=8.9)
0	55	F	90	90	0	0	adeno	15	IIB	CTx	1	0	45
1	56	M	86	96	0	1	adeno	42	IIIA	CRTx	1	0	42
0	57	M	50	90	1	0	adeno	35	IIB	CTx	1	0	44
2	58	M	82	88	1	1	adeno	65	IIIB	CRTx	1	0	44
1	64	F	97	89	0	0	adeno	26	IIB	CTx	1	0	43
0	43	F	83	68	0	0	others	65	IIIB	CTx	1	0	0
0	57	M	57	100	0	1	adeno	19	IIIA	CRTx	1	0	39	ASXL1(p.649Gly_650Glyfs_FRAME_SHIFT-VAF=9.2)
1	42	F	82	74	0	0	adeno	18	IIB	CTx	1	0	42
1	57	M	95	112	2	1	adeno	32	IIIA	CRTx	1	1	15
2	66	M	86	105	2	1	adeno	75	IIIB	CTx	1	1	38
2	66	M	68	88	0	1	adeno	55	IIIB	CTx	1	1	17	ZRSR2(p.238Phe_239Tyrfs_FRAME_SHIFT-VAF=3.3)
2	60	F	96	95	0	0	adeno	21	IIIA	CTx	1	0	43	DNMT3A(p.Arg882Cys_NON_SYNONYMOUS_CODING-VAF=2.9)
1	72	F	100	107	1	0	adeno	26	IIIA	CTx	1	1	35
2	53	M	84	100	0	1	adeno	35	IIIA	CRTx	1	0	43
1	69	F	103	96	2	0	adeno	44	IIIA	CTx	1	0	31
2	75	M	84	91	2	1	sqcc	25	IIIA	CRTx	1	1	12
2	54	M	96	58	0	1	adeno	40	IIIA	CTx	1	1	19
0	75	M	79	74	0	1	sqcc	28	IIB	CTx	1	0	40
1	70	F	110	77	2	0	adeno	75	IIIB	CRTx	1	0	21
0	67	M	78	96	0	1	adeno	25	IIIA	CTx	1	0	36
1	60	F	98	77	0	0	adeno	30	IIIA	CRTx	1	0	34	DNMT3A(p.Ala787Val_NON_SYNONYMOUS_CODING-VAF=3.5)
2	74	M	86	85	2	1	others	45	IIIA	CRTx	1	1	21
0	48	M	80	77	0	1	sqcc	71	IIIA	CTx	1	0	38
0	59	M	64	91	0	1	sqcc	42	IIIA	CRTx	1	1	9
2	55	F	96	100	2	0	adeno	27	IIB	CRTx	1	0	32
0	55	M	101	94	0	1	others	31	IIIA	CTx	1	0	37
0	64	M	101	65	0	1	sqcc	41	IIB	CRTx	1	0	37	DNMT3A(p.Trp860Arg_NON_SYNONYMOUS_CODING-VAF=2.2);TET2(p.963Gln_964Thrfs_FRAME_SHIFT-VAF=17.6)
0	59	M	80	85	0	1	sqcc	29	IIB	CTx	1	0	39
2	59	F	86	87	1	0	adeno	28	IIIA	CRTx	1	0	19	DNMT3A(p.Glu774Val_NON_SYNONYMOUS_CODING-VAF=2.7)
2	58	M	76	74	0	1	adeno	42	IIIA	CTx	1	1	13
0	57	M	79	60	0	1	adeno	45	IIB	CTx	1	0	34
2	65	M	98	86	0	1	adeno	28	IIIA	CRTx	1	1	20
1	70	M	98	103	1	0	adeno	35	IIB	CRTx	1	0	34	DNMT3A(p.Trp297Arg_NON_SYNONYMOUS_CODING-VAF=1.5)
0	53	F	91	98	0	0	adeno	23	IIIA	CRTx	1	0	34
1	47	F	103	103	0	0	adeno	39	IIIA	CRTx	1	0	20	PRPF40B(p.189Asp_190Aspfs_FRAME_SHIFT-VAF=18.3)
1	59	F	71	71	1	0	adeno	18	IIIA	CRTx	1	0	34
0	57	M	77	66	1	1	adeno	76	IIIA	CTx	1	0	30
0	50	M	70	72	2	1	sqcc	17	IIB	CTx	1	0	32	ASXL1(p.642Gly_643Glyfs_FRAME_SHIFT-VAF=3.1)
0	45	F	95	63	0	1	adeno	42	IIIA	CTx	1	0	36	DNMT3A(p.Ser786*_STOP_GAINED-VAF=1.7)
1	63	F	87	105	1	0	adeno	38	IIIA	CRTx	1	0	20
2	47	F	91	71	1	0	adeno	38	IIB	CTx	1	1	17
2	64	M	63	67	1	1	adeno	16	IIIA	CRTx	1	1	21
2	66	M	79	79	2	1	adeno	80	IIIB	CRTx	1	1	4
0	68	M	62	87	2	1	sqcc	45	IIIA	CRTx	1	0	26
0	57	M	94	54	0	1	sqcc	29	IIB	CTx	1	0	30
1	56	F	79	90	0	0	adeno	36	IIIA	CRTx	1	0	36
2	62	M	107	72	1	1	adeno	17	IIIA	CRTx	1	0	25	FOXP1(p.Tyr492Cys_NON_SYNONYMOUS_CODING-VAF=2.8)
0	76	M	74	87	0	1	sqcc	58	IIIA	CRTx	1	0	16
0	62	M	71	77	1	1	sqcc	18	IIB	CTx	1	0	35
2	56	M	93	89	1	1	adeno	24	IIB	CRTx	1	1	17
1	65	F	76	85	2	0	adeno	28	IIIA	CTx	1	1	35	ASXL1(p.Gln1300*_STOP_GAINED-VAF=1.7)
2	70	M	87	82	1	1	adeno	18	IIB	CRTx	1	1	4
1	58	F	92	76	0	0	adeno	35	IIB	CTx	1	0	32
1	73	F	73	96	1	0	adeno	22	IIB	CRTx	1	0	16	ATM(p.Lys92Thr_NON_SYNONYMOUS_CODING-VAF=28.8)
2	52	F	92	90	0	0	adeno	45	IIIA	CTx	1	0	32
0	76	F	98	80	1	0	adeno	22	IIIA	CRTx	1	0	36	DNMT3A(-_SPLICE_SITE_ACCEPTOR-VAF=9.6)
2	62	M	76	57	1	1	adeno	27	IIIA	CRTx	1	0	30
0	70	F	96	86	2	0	adeno	25	IIIA	CRTx	1	0	32	CHEK2(p.565Arg_566Glufs_FRAME_SHIFT-VAF=2.9)
0	72	M	120	87	0	1	sqcc	46	IIB	CRTx	1	1	16
2	59	M	78	89	0	1	adeno	32	IIIA	CRTx	1	0	35
0	53	M	93	74	0	1	adeno	42	IIIA	CRTx	1	0	31
0	64	M	72	72	2	1	adeno	145	IIIB	CTx	1	1	1
0	58	F	90	90	0	0	adeno	29	IIIA	CTx	1	0	25
0	57	M	90	88	1	0	adeno	60	IIIB	CRTx	1	0	29	DNMT3A(p.333Gly_334Lysfs_FRAME_SHIFT-VAF=2.4)
0	52	F	88	97	0	0	adeno	22	IIIA	CRTx	1	0	32	CD79B(p.Arg37Gln_NON_SYNONYMOUS_CODING-VAF=3.5)
0	46	F	82	63	1	0	adeno	20	IIIA	CTx	1	0	16
2	72	M	92	86	0	1	others	26	IIIA	CRTx	1	1	3	DNMT3A(p.Arg379Cys_NON_SYNONYMOUS_CODING-VAF=9.1);KMT2D(p.Arg2095His_NON_SYNONYMOUS_CODING-VAF=3.1)
0	45	F	72	72	0	0	adeno	37	IIIA	CRTx	1	1	26
2	55	F	88	76	0	0	adeno	39	IIB	CTx	1	0	29
0	66	M	81	81	1	1	adeno	22	IIIA	CRTx	1	0	33
1	46	F	97	63	0	0	adeno	22	IIIA	CRTx	1	0	30
1	42	F	98	73	0	0	others	34	IIIA	CRTx	1	1	15
2	60	M	77	77	1	1	adeno	40	IIB	CTx	1	1	67
1	71	F	109	117	0	0	adeno	25	IIB	CTx	1	0	105	DNMT3A(p.Cys562Tyr_NON_SYNONYMOUS_CODING-VAF=7.2)
0	69	M	110	127	1	1	others	25	IIB	CTx	1	0	101	DNMT3A(p.Trp327*_STOP_GAINED-VAF=1.7)
0	65	M	63	103	1	1	sqcc	21	IIB	CTx	1	0	93
0	62	F	90	103	2	0	others	45	IIB	CTx	1	0	95	DNMT3A(p.Arg326Leu_NON_SYNONYMOUS_CODING-VAF=28.5)
0	62	M	90	98	1	1	adeno	40	IIB	CTx	1	1	33
0	54	M	72	80	0	1	adeno	21	IIB	CTx	1	1	19
0	56	M	90	95	0	1	sqcc	65	IIB	CTx	1	1	76	U2AF1(p.Ser34Tyr_NON_SYNONYMOUS_CODING-VAF=8.8)
2	52	F	87	105	0	0	adeno	37	IIB	CTx	1	0	101
0	58	M	96	124	0	1	sqcc	13	IIB	CTx	1	0	85
1	47	F	95	97	0	0	adeno	25	IIB	CTx	1	0	98
0	65	M	90	81	0	1	sqcc	60	IIB	CTx	1	1	9
0	72	M	63	40	2	1	adeno	53	IIB	CTx	1	0	98
2	60	F	94	94	0	0	adeno	35	IIB	CTx	1	0	98
1	50	M	87	96	0	1	adeno	34	IIB	CTx	1	0	94
0	67	M	97	77	1	1	sqcc	60	IIB	CTx	1	0	95	RAD21(p.371Leu_372Phefs_FRAME_SHIFT-VAF=1.7)
1	61	F	89	100	2	0	adeno	20	IIB	CTx	1	1	54
2	58	M	78	66	0	1	adeno	15	IIIA	CTx	1	0	94
0	67	M	78	65	0	1	adeno	65	IIB	CTx	1	0	56
1	58	M	84	104	1	1	adeno	25	IIB	CTx	1	1	41
0	49	M	83	83	0	1	sqcc	35	IIB	CTx	1	0	83
1	60	F	95	96	0	0	adeno	40	IIB	CTx	1	0	92
0	61	M	83	89	1	1	sqcc	45	IIB	CTx	1	1	25	FOXP1(p.320Gln_321Serfs_FRAME_SHIFT-VAF=3.8);TET2(p.446Arg_447Glufs_FRAME_SHIFT-VAF=1.5);TET2(p.Val449Glu_NON_SYNONYMOUS_CODING-VAF=1.8)
2	53	M	93	76	0	1	adeno	20	IIB	CTx	1	1	53
0	46	M	95	80	1	1	adeno	25	IIB	CTx	1	0	91
1	70	F	78	84	0	0	adeno	52	IIIA	CTx	1	1	35	TET2(p.956Leu_957Glnfs_FRAME_SHIFT-VAF=2.1)
0	63	F	87	69	0	0	adeno	25	IIB	CTx	1	1	47
0	62	M	84	83	1	1	adeno	65	IIB	CTx	1	0	88
2	67	M	88	101	2	1	adeno	29	IIB	CTx	1	0	88
0	46	M	80	75	0	1	sqcc	55	IIB	CTx	1	0	57
2	71	M	87	83	0	1	adeno	31	IIB	CTx	1	0	57
2	59	M	94	65	0	1	adeno	58	IIB	CTx	1	1	31
0	50	M	70	107	1	1	sqcc	52	IIB	CTx	1	0	71
0	69	M	97	88	0	1	adeno	29	IIB	CRTx	1	0	58	DNMT3A(-_SPLICE_SITE_DONOR-VAF=2)
0	67	M	54	50	2	1	adeno	17	IIB	CTx	1	0	74
0	67	F	86	104	1	0	others	68	IIB	CTx	1	0	61
0	64	M	70	80	1	1	sqcc	53	IIB	CTx	1	0	67
0	58	M	97	98	2	1	sqcc	54	IIB	CTx	1	0	71
0	62	M	71	81	2	1	sqcc	35	IIB	CTx	1	0	71
2	46	F	99	71	0	0	adeno	65	IIB	CTx	1	0	68
0	52	M	104	105	0	0	others	45	IIIA	CTx	1	0	62
0	62	M	72	112	0	1	sqcc	25	IIB	CTx	1	0	68
2	44	M	103	76	0	1	adeno	59	IIB	CTx	1	1	13
2	61	M	74	60	1	1	others	19	IIB	CTx	1	0	66
2	54	M	82	69	0	1	others	64	IIIA	CTx	1	0	62	DNMT3A(p.Leu300Gln_NON_SYNONYMOUS_CODING-VAF=1.6)
0	73	M	83	72	0	1	sqcc	61	IIB	CTx	1	1	5
0	64	M	58	62	0	1	sqcc	62	IIB	CTx	1	0	63
0	66	M	81	66	0	0	sqcc	48	IIB	CTx	1	1	24	NF1(p.Cys622Tyr_NON_SYNONYMOUS_CODING-VAF=3.1)
1	62	F	81	98	0	0	adeno	52	IIB	CTx	1	1	54	DNMT3A(p.908Phe_909Alafs_FRAME_SHIFT-VAF=3.7)
0	59	M	84	67	0	1	sqcc	32	IIB	CTx	1	1	25
2	72	M	106	86	0	1	adeno	18	IIB	CTx	1	0	58
0	59	M	77	71	0	1	sqcc	34	IIB	CTx	1	0	59
1	61	F	90	65	0	0	adeno	42	IIB	CTx	1	0	33
0	61	M	90	57	1	1	sqcc	52	IIB	CTx	1	0	58
0	65	F	82	79	0	0	sqcc	58	IIB	CTx	1	0	46
2	73	M	98	98	1	0	adeno	48	IIB	CTx	1	1	41	ASXL1(p.Tyr591*_STOP_GAINED-VAF=2.4)
1	63	F	82	82	2	0	adeno	47	IIB	CTx	1	0	42
2	60	M	84	59	1	1	adeno	60	IIB	CTx	1	1	5
0	67	M	77	57	0	1	sqcc	17	IIB	CTx	1	0	44
1	63	M	130	107	1	0	adeno	37	IIB	CTx	1	0	19
0	53	M	87	94	0	1	others	55	IIB	CTx	1	0	45	DNMT3A(p.Cys861Tyr_NON_SYNONYMOUS_CODING-VAF=4.2)
0	63	M	73	59	1	1	sqcc	52	IIB	CTx	1	1	23
0	64	M	76	75	1	1	sqcc	65	IIIA	CTx	1	0	51	SF3B1(p.Lys666Arg_NON_SYNONYMOUS_CODING-VAF=20.5);TET2(p.60Tyr_61Glyfs_FRAME_SHIFT-VAF=2);TET2(p.896Gln_897Glyfs_FRAME_SHIFT-VAF=14.3);KMT2D(p.Leu2466*_STOP_GAINED-VAF=2.3);ASXL1(p.807Pro_808Alafs_FRAME_SHIFT-VAF=24.6)
2	67	M	72	63	1	1	adeno	36	IIB	CTx	1	0	35
1	66	M	85	74	1	1	sqcc	54	IIB	CTx	1	0	17
1	69	F	113	110	0	0	adeno	57	IIB	CTx	1	0	46
0	60	F	89	103	0	0	adeno	67	IIB	CTx	1	0	41
2	56	F	80	75	0	1	sqcc	56	IIB	CTx	1	1	18	TP53(p.Arg342*_STOP_GAINED-VAF=28.1)
1	66	F	72	75	1	0	adeno	38	IIB	CTx	1	0	44
2	51	M	78	70	0	1	adeno	57	IIB	CTx	1	0	44	ASXL1(p.642Gly_643Glyfs_FRAME_SHIFT-VAF=11.7)
0	66	M	69	74	2	1	sqcc	34	IIB	CTx	1	1	13	PTEN(p.Asp116Tyr_NON_SYNONYMOUS_CODING-VAF=1.9)
0	68	M	62	69	1	1	sqcc	45	IIB	CTx	1	0	44
2	62	F	90	67	0	0	adeno	53	IIB	CTx	1	0	38	CBL(p.His398Arg_NON_SYNONYMOUS_CODING-VAF=2.6)
2	58	F	98	98	0	0	adeno	9	IIB	CTx	1	0	44	TET2(p.Gln821*_STOP_GAINED-VAF=4.5);PHIP(p.Pro27Ser_NON_SYNONYMOUS_CODING-VAF=7.6)
